# Supplementary material for: Metabolome Combined with 16S rDNA Sequencing Reveals a Novel Mechanistic Insight into the Collaboration of Resveratrol and β-Hydroxy-β-Methylbutyric Acid in Regulating the Meat Quality of Tibetan Sheep Through Altering Rumen Microbiota
Source: Microorganisms. 2025 Dec 15;13(12):2845. doi: 10.3390/microorganisms13122845 (PMC12735672; doi:10.3390/microorganisms13122845)
Supplement: Supplementary file 1 [file microorganisms-13-02845-s001.zip]

Archive with 1 entries (1 files):
- microorganisms-3956407-supplementary.pdf
